# Supplementary material for: Prospective measurement of the width of cerebrospinal fluid spaces by cranial ultrasound in neurologically healthy children aged 0–19 months
Source: BMC Pediatr. 2024 May 7;24:315. doi: 10.1186/s12887-024-04797-w (PMC11075241; doi:10.1186/s12887-024-04797-w)
Supplement: Supplementary file 1 — Supplementary Material 1. [file 12887_2024_4797_MOESM1_ESM.xlsx]

## Sheet: QR predictions
Instructions:
Simply enter the patient's Age (in days e.g. 53) in cell A11, and select the appropriate Sex from the dropdown menu in cell B11.
The table will automatically update its cell values to represent the different normative values for the 5th-, 50th-, and 95th-percentiles.
Note: predictions only allowed for ages 1 - 600 days.
				Table S1. Normative values (predictions from 3 quantile regression models) for the different structures
				as predicted by the models developed and visualized (Figure 3) in: Fandak et al. 2024
Age (Days)	Sex			Variable	Predicted values
53	Female				5%-quantile	50%-quantile	95%-quantile
				Craniocortical distance	1.09885	2.98787	6.89513
				Minimal interhemispheric distance	0.346983	1.34048	3.58055
				Maximal interhemispheric distance	1.77795	3.63215	6.91695
				Interventricular distance	24.7426	29.2815	34.5105
				Frontal horn width	0.374691	1.22244	3.37807
